# Supplementary material for: Are Supplements Safe? Effects of Gallic and Ferulic Acids on In Vitro Cell Models
Source: Nutrients. 2020 May 29;12(6):1591. doi: 10.3390/nu12061591 (PMC7352663; doi:10.3390/nu12061591)
Supplement: Supplementary file 1 [file nutrients-12-01591-s001.zip]

Archive with 9 entries (6 files):
- supplementary_data/
- supplementary_data/Supplementary_Fig_2.tif
- __MACOSX/
- __MACOSX/supplementary_data/
- __MACOSX/supplementary_data/._Supplementary_Fig_2.tif
- supplementary_data/Supplementary data_Nutrients.docx
- __MACOSX/supplementary_data/._Supplementary data_Nutrients.docx
- supplementary_data/supplementary_Fig_1.tiff
- __MACOSX/supplementary_data/._supplementary_Fig_1.tiff
